# Supplementary material for: Modeling the Wintering Habitat Distribution of the Black Stork in Shaanxi, China: A Hierarchical Integration of Climate and Land Use/Land Cover Data
Source: Animals (Basel). 2023 Aug 27;13(17):2726. doi: 10.3390/ani13172726 (PMC10487094; doi:10.3390/ani13172726)
Supplement: Supplementary file 1 [file animals-13-02726-s001.zip]

Archive with 1 entries (1 files):
- animals-2555785-supplementary.pdf
